# Supplementary material for: Species Distribution and Antifungal Susceptibility Patterns of Invasive Candidiasis in a Belgian Tertiary Center: A 7-Year Retrospective Analysis
Source: J Fungi (Basel). 2025 Jun 19;11(6):465. doi: 10.3390/jof11060465 (PMC12194159; doi:10.3390/jof11060465)
Supplement: Supplementary file 1 [file jof-11-00465-s001.zip]

Archive with 1 entries (1 files):
- jof-3577354-supplementary.pdf
